# Supplementary material for: The Association Between Hematological Profiles and Whole-Blood Transcriptome Genes Identified Using Quantitative Analysis with Average Daily Gain and Feed Efficiency in Forage-Fed Beef Heifers
Source: Int J Mol Sci. 2025 May 13;26(10):4633. doi: 10.3390/ijms26104633 (PMC12111699; doi:10.3390/ijms26104633)
Supplement: Supplementary file 1 [file ijms-26-04633-s001.zip]

Archive with 1 entries (1 files):
- ijms-3570927-supplementary.xlsx
