# Supplementary material for: The Association Between Hematological Profiles and Whole-Blood Transcriptome Genes Identified Using Quantitative Analysis with Average Daily Gain and Feed Efficiency in Forage-Fed Beef Heifers
Source: Int J Mol Sci. 2025 May 13;26(10):4633. doi: 10.3390/ijms26104633 (PMC12111699; doi:10.3390/ijms26104633)
Supplement: Supplementary file 1 [file ijms-26-04633-s001.zip › ijms-3570927-supplementary.xlsx]

## Sheet: Sheet1
Library	# Raw Reads	# Trimmed Reads	# Trimmed Mapped Reads	% Trimmed Mapped Reads	# Reads Mapping to Gene Regions	% Reads Mapping to Gene Regions	# Hemoglobin Reads	% Hemoglobin Reads
LIB100366	44988088	44809592	39780586	0.887769	30443846	0.765294	2382	5.29473e-05
LIB100367	59567656	59408278	54104312	0.91072	41582701	0.768565	3679	6.17617e-05
LIB100368	42910980	42783448	38753520	0.905806	30382734	0.783999	10246	0.000238773
LIB100369	42944132	42844988	39132706	0.913356	30491145	0.779173	4571	0.000106441
LIB100370	49932938	49831308	45787816	0.918856	35665915	0.778939	147040	0.00294475
LIB100371	114574194	114309718	104833758	0.917103	81479103	0.777222	7139	6.2309e-05
LIB100372	50994364	50866382	46265944	0.909558	36020852	0.778561	6585	0.000129132
LIB100373	36357696	36288654	33468468	0.922285	26254046	0.784441	4001	0.000110045
LIB100374	45609962	45509668	41830932	0.919166	31214025	0.746195	4010	8.79194e-05
LIB100375	40054044	39912398	35772914	0.896286	27048837	0.756126	9036	0.000225595
LIB100376	35492622	35358516	31431960	0.88895	22938719	0.72979	1875	5.28279e-05
LIB100377	38809658	38680572	34897678	0.902202	26260339	0.752495	5620	0.000144809
LIB100378	41803646	41614416	37009830	0.889351	26971027	0.728753	1751	4.18863e-05
LIB100379	41110584	41020634	37662408	0.918133	28661560	0.761012	1862	4.52925e-05
LIB100380	39094188	38980322	35261554	0.904599	26866656	0.761925	120572	0.00308414
LIB100381	39852564	39720012	35490006	0.893504	28421042	0.800818	143989	0.00361304
LIB100383	33852180	33734402	30514890	0.904563	23337231	0.764782	2926	8.64346e-05
LIB100384	33957054	33836324	30755336	0.908944	24059074	0.782273	2153	6.34036e-05
LIB100385	33617592	33531158	30636094	0.91366	23779434	0.77619	71518	0.0021274
LIB100386	32286772	32182572	29344204	0.911804	22395177	0.763189	2763	8.55768e-05
LIB100387	34438424	34289872	30652086	0.893911	23352357	0.761852	2758	8.0085e-05
LIB100388	33334638	33258200	30194546	0.907883	23198378	0.768297	741	2.22291e-05
LIB100389	34566214	34456988	31343152	0.909631	24045768	0.767178	54663	0.0015814
LIB100442	47432498	47171992	42135114	0.893223	32030364	0.760182	3445	7.26295e-05
LIB100443	35395174	35199232	31532018	0.895816	24934891	0.79078	3218	9.09163e-05
LIB100444	45735824	45588044	41838684	0.917756	31851883	0.761302	2659	5.81382e-05
LIB100445	37955140	37793048	34293724	0.907408	27454752	0.800577	3704	9.75889e-05
LIB100446	37046434	36913196	33538026	0.908565	25755390	0.767946	13890	0.000374935
LIB100447	33351198	33234326	30255246	0.910361	23172069	0.765886	4527	0.000135737
LIB100448	30781130	30524796	25229816	0.826535	20267325	0.803308	5101	0.000165718
LIB100449	35115372	35015818	32280758	0.921891	25687895	0.795765	1541	4.38839e-05
LIB100450	36058462	35950428	33039822	0.919038	26104920	0.790105	2459	6.81948e-05
LIB100451	51196800	51082788	47195978	0.923912	37593492	0.79654	5458	0.000106608
LIB100452	36131188	35974158	32600650	0.906224	25081120	0.769344	6913	0.000191331
LIB100453	35162562	35074080	31857620	0.908295	24735418	0.776436	3848	0.000109435
LIB100454	32128560	32017206	29497350	0.921297	22993706	0.779518	5382	0.000167515
LIB100455	37585576	37488714	34704262	0.925726	27403972	0.789643	11709	0.000311529
LIB100456	35390562	35302294	32789556	0.928822	26769524	0.816404	8727	0.000246591
LIB100457	37908124	37794086	34570574	0.914709	27814205	0.804563	73496	0.00193879
LIB100458	39274970	39083346	35626952	0.911564	28211967	0.791871	615410	0.0156693
LIB100459	34535058	34316926	30913328	0.900819	23777337	0.769161	6402	0.000185377
LIB100460	34568980	34327328	31083674	0.905508	24339420	0.783029	4626	0.000133819
LIB100461	36371348	36195318	32739030	0.90451	25465414	0.77783	1312	3.60724e-05
LIB100462	36662116	36565726	33982404	0.929351	25816633	0.759706	3775	0.000102967
LIB100463	33694308	33552850	30803648	0.918064	23727237	0.770274	18129	0.000538043
LIB100464	34012184	33874460	31032390	0.9161	24081141	0.776	4909	0.000144331
LIB100465	35130922	35016912	31885788	0.910583	24708532	0.774907	12401	0.000352994
LIB100593	38979538	38780378	34644784	0.893359	27027780	0.78014	6113	0.000156826
LIB100594	38460042	38310684	34690254	0.905498	26544110	0.765175	4041	0.00010507
LIB100595	37711120	37585616	34338726	0.913613	27066980	0.788235	2362	6.2634e-05
LIB100596	38184366	38027396	34313542	0.902337	26161495	0.762425	1670	4.37352e-05
LIB100597	57596308	57285818	51784652	0.90397	39838358	0.769308	8006	0.000139002
LIB100598	40044002	39742800	34514008	0.868434	26991605	0.782048	316696	0.0079087
LIB100752	51665902	51555376	47141458	0.914385	36475851	0.773753	7363	0.000142512
LIB100753	38335434	38234254	34944164	0.913949	26656925	0.762843	12324	0.000321478
LIB100754	34138946	33977834	30889832	0.909117	24360230	0.788616	4462	0.000130701
LIB100755	33526068	33386060	30472416	0.912729	23707088	0.777985	2241	6.68435e-05
LIB100756	35138488	35055312	32042810	0.914064	24630488	0.768674	3619	0.000102992
LIB100757	34597258	34491286	31247636	0.905957	24611629	0.787632	2002	5.78659e-05
LIB100758	48085470	47903076	43172856	0.901254	32115800	0.743889	5447	0.000113277
LIB100759	34242162	34046158	30813764	0.905058	23471421	0.761719	8414	0.00024572
